# Supplementary material for: Reproducibility and normalization of reactive hyperemia using laser speckle contrast imaging
Source: PLoS One. 2021 Jan 7;16(1):e0244795. doi: 10.1371/journal.pone.0244795 (PMC7790538; doi:10.1371/journal.pone.0244795)
Supplement: S1 Data — (XLSX) [file pone.0244795.s001.xlsx]

## Sheet: PREAPREB
Treatment A (Pre)		MB	Min base	BZ	SP	DP	MAP	MB CVC	Min cvc	BZ CVC	Peak5	Peak10	Peak15	85%Peak	90%Peak	95% Peak	PeakA	SP	DP	MAP	MAP AVG	PCVC5	PCVC10	PCVC15	iPeakCVC	Peak CVC	PM5	PM10	PM15	0.85P	0.9p	0.95p	PORH max	PM5bz	PM10bz	PM15bz	0.85Pbz	0.9pbz	0.95pbz	PORH max bz	PM5bzcvc	PM10bzcvc	PM15bzcvc	0.85Pbzcvc	0.9pbzcvc	0.95pbzcvc	PORH max bz cvcv	P5/BZ	PK5/MB
2		48.6	43.5	16.9	127	71	89.6667	0.542007	0.48513	0.188476	115.9	178.6	178.7	151.895	160.83	169.765	178.7	138	76	96.6667	93.1667	1.19897	1.84759	1.84862	1.70674	2.00793	67.3	130	130.1	103.295	112.23	121.165	145.5	99	161.7	161.8	134.995	143.93	152.865	161.8	1.02414	1.67276	1.67379	1.3965	1.48893	1.58136	1.67379	685.799	238.477
3		53.8	47.8	17.7	107	49	68.3333	0.787317	0.699512	0.259024	82.9	113.7	117.8	102.595	108.63	114.665	120.7	113	54	73.6667	71	1.12534	1.54344	1.5991	1.39269	1.63846	29.1	59.9	64	48.795	54.83	60.865	66.9	65.2	96	100.1	84.895	90.93	96.965	103	0.885068	1.30317	1.35882	1.15242	1.23434	1.31627	1.39819	468.362	154.089
5		36.7	28.9	14	126	67	86.6667	0.423462	0.333462	0.161538	106	131.5	131.7	114.665	121.41	128.155	134.9	122	67	85.3333	86	1.24219	1.54102	1.54336	1.34373	1.58086	69.3	94.8	95	77.965	84.71	91.455	98.2	92	117.5	117.7	100.665	107.41	114.155	120.9	1.07812	1.37695	1.3793	1.17967	1.25871	1.33775	1.4168	757.143	288.828
6		69.9	60.4	19.8	116	71	86	0.812791	0.702326	0.230233	164.5	197.7	215.7	186.66	197.64	208.62	219.6	113	72	85.6667	85.8333	1.92023	2.30778	2.5179	2.17891	2.56342	94.6	127.8	145.8	116.76	127.74	138.72	149.7	144.7	177.9	195.9	166.86	177.84	188.82	199.8	1.68911	2.07665	2.28677	1.94778	2.07595	2.20412	2.3323	830.808	235.336
7		42.5	35.3	14.2	129	80	96.3333	0.441176	0.366436	0.147405	157.5	179.5	192.1	166.855	176.67	186.485	196.3	131	80	97	96.6667	1.62371	1.85052	1.98041	1.72015	2.02371	115	137	149.6	124.355	134.17	143.985	153.8	143.3	165.3	177.9	152.655	162.47	172.285	182.1	1.47732	1.70412	1.83402	1.57376	1.67495	1.77613	1.87732	1109.15	370.588
8		52	41.8	15.3	106	72	83.3333	0.624	0.5016	0.1836	185.7	205.7	225.9	222.445	235.53	248.615	261.7	112	77	88.6667	86	2.09436	2.31992	2.54774	2.50878	2.9515	133.7	153.7	173.9	170.445	183.53	196.615	209.7	170.4	190.4	210.6	207.145	220.23	233.315	246.4	1.9218	2.14737	2.37519	2.33622	2.4838	2.63137	2.77895	1213.73	357.115
9		45.6	39.4	16.4	102	58	72.6667	0.627523	0.542202	0.225688	159.8	182.2	199.5	185.385	196.29	207.195	218.1	104	57	72.6667	72.6667	2.19908	2.50734	2.74541	2.55117	3.00138	114.2	136.6	153.9	139.785	150.69	161.595	172.5	143.4	165.8	183.1	168.985	179.89	190.795	201.7	1.97339	2.28165	2.51972	2.32548	2.47555	2.62562	2.77569	974.39	350.439
11		38.5	31.5	14	128	63	84.6667	0.454724	0.372047	0.165354	136.6	144.9	144.9	123.165	130.41	137.655	144.9	116	66	82.6667	83.6667	1.65242	1.75282	1.75282	1.4899	1.75282	98.1	106.4	106.4	84.665	91.91	99.155	106.4	122.6	130.9	130.9	109.165	116.41	123.655	130.9	1.48306	1.58347	1.58347	1.32054	1.40819	1.49583	1.58347	975.714	354.805
12		48.9	41.9	14.7	126	66	86	0.568605	0.487209	0.17093	147.2	165.8	182	162.01	171.54	181.07	190.6	127	67	87	86.5	1.69195	1.90575	2.09195	1.86218	2.1908	98.3	116.9	133.1	113.11	122.64	132.17	141.7	132.5	151.1	167.3	147.31	156.84	166.37	175.9	1.52299	1.73678	1.92299	1.69322	1.80276	1.9123	2.02184	1001.36	301.022
13		63.1	57.9	18.3	109	53.5	72	0.876389	0.804167	0.254167	155.5	178.7	200	173.485	183.69	193.895	204.1	107	58	74.3333	73.1667	2.09193	2.40404	2.69058	2.33388	2.74574	92.4	115.6	136.9	110.385	120.59	130.795	141	137.2	160.4	181.7	155.185	165.39	175.595	185.8	1.84574	2.15785	2.44439	2.08769	2.22498	2.36226	2.49955	849.727	246.434
16		59.4	51.4	31.1	109	57	74.3333	0.799103	0.69148	0.418386	225.3	245.5	270.3	231.54	245.16	258.78	272.4	104	60	74.6667	74.5	3.01741	3.28795	3.62009	3.10098	3.64821	165.9	186.1	210.9	172.14	185.76	199.38	213	194.2	214.4	239.2	200.44	214.06	227.68	241.3	2.60089	2.87143	3.20357	2.68446	2.86688	3.04929	3.2317	724.437	379.293
17		48.3	35.4	21.6	134	64	87.3333	0.553053	0.405344	0.247328	205.7	207.6	213.2	181.985	192.69	203.395	214.1	127	68	87.6667	87.5	2.34639	2.36806	2.43194	2.07587	2.44221	157.4	159.3	164.9	133.685	144.39	155.095	165.8	184.1	186	191.6	160.385	171.09	181.795	192.5	2.1	2.12167	2.18555	1.82949	1.9516	2.07371	2.19582	952.315	425.88
18		47.9	38.2	14.3	134	71	92	0.520652	0.415217	0.155435	169.5	208	232.6	201.025	212.85	224.675	236.5	132	65	87.3333	89.6667	1.94084	2.38168	2.66336	2.30181	2.70802	121.6	160.1	184.7	153.125	164.95	176.775	188.6	155.2	193.7	218.3	186.725	198.55	210.375	222.2	1.7771	2.21794	2.49962	2.13807	2.27347	2.40887	2.54427	1185.31	353.862
19		35.5	29.5	20.4	106	60	75.3333	0.471239	0.391593	0.270796	108.9	112.4	115.9	102.425	108.45	114.475	120.5	103	60	74.3333	74.8333	1.46502	1.51211	1.55919	1.37791	1.62108	73.4	76.9	80.4	66.925	72.95	78.975	85	88.5	92	95.5	82.025	88.05	94.075	100.1	1.19058	1.23767	1.28475	1.10348	1.18453	1.26558	1.34664	533.824	306.761
20		34.3	28.7	11.3	120	76	90.6667	0.378309	0.316544	0.124632	107.2	115.6	126.6	108.715	115.11	121.505	127.9	121	76	91	90.8333	1.17802	1.27033	1.39121	1.19467	1.40549	72.9	81.3	92.3	74.415	80.81	87.205	93.6	95.9	104.3	115.3	97.415	103.81	110.205	116.6	1.05385	1.14615	1.26703	1.07049	1.14077	1.21104	1.28132	948.673	312.536
21		48.5	39.7	14.2	100	52	68	0.713235	0.583824	0.208824	140	159.4	181.3	186.235	197.19	208.145	219.1	102	52	68.6667	68.3333	2.03883	2.32136	2.64029	2.71216	3.19078	91.5	110.9	132.8	137.735	148.69	159.645	170.6	125.8	145.2	167.1	172.035	182.99	193.945	204.9	1.83204	2.11456	2.4335	2.50536	2.6649	2.82444	2.98398	985.915	288.66
22		66.6	54	18.2	107	58	74.3333	0.895964	0.726457	0.244843	198.8	223.4	253.4	224.91	238.14	251.37	264.6	115	58	77	75.6667	2.58182	2.9013	3.29091	2.92091	3.43636	132.2	156.8	186.8	158.31	171.54	184.77	198	180.6	205.2	235.2	206.71	219.94	233.17	246.4	2.34545	2.66494	3.05455	2.68455	2.85636	3.02818	3.2	1092.31	298.498
	Mean	49.4176	41.4882	17.2	116.824	64.0294	81.6275	0.617032	0.519091	0.215098	151	173.541	187.153	166.235	176.014	185.792	195.571	116.882	65.4706	82.6078	82.1176	1.84756	2.119	2.28911	2.04544	2.4064	101.582	124.124	137.735	116.817	126.596	136.374	147.059	133.8	156.341	169.953	149.035	158.814	168.592	178.371	1.63533	1.90677	2.07688	1.82525	1.9451	2.06495	2.1848	899.351	309.566
	Std dev	10.602	9.95351	4.50222	11.722	8.80779	8.87403	0.167573	0.155665	0.0686973	39.2064	39.7775	46.9377	43.1064	45.6421	48.1778	50.7134	11.2466	8.57407	8.66205	8.64937	0.528385	0.532546	0.639071	0.592339	0.69687	34.7374	33.8628	40.4511	37.0627	39.542	42.028	44.3288	36.9312	37.6411	44.9337	41.5248	44.0486	46.5737	49.0999	0.48724	0.492596	0.601109	0.565221	0.60023	0.635257	0.670301	212.044	66.0759
Treatment B (Pre)		MB	Min base	BZ	SP	DP	MAP	MB CVC	Min cvc	BZ CVC	Peak 5	Peak 10	Peak 15	iPeak	#VALUE!	#VALUE!	Peak	SP	DP	MAP	#VALUE!	PCVC5	PCVC10	PCVC15	#VALUE!	Peak CVC	P max 5	Pmax 10	Pmax15	#VALUE!	#VALUE!	#VALUE!	PORH max	#VALUE!	#VALUE!	#VALUE!	#VALUE!	#VALUE!	#VALUE!	#VALUE!	#VALUE!	#VALUE!	#VALUE!	#VALUE!	#VALUE!	#VALUE!	#VALUE!	#VALUE!	#VALUE!
2		42.4	38.6	11.9	131	62	85	0.498824	0.454118	0.14	121.3	143.3	146.1	124.185	131.49	138.795	146.1	132	68	89.3333	87.1667	1.35784	1.6041	1.63545	1.39013	1.63545	78.9	100.9	103.7	81.785	89.09	96.395	103.7	109.4	131.4	134.2	112.285	119.59	126.895	134.2	1.22463	1.4709	1.50224	1.25692	1.33869	1.42047	1.50224	1019.33	286.085
3		51.8	43.7	20.7	107	53	71	0.729577	0.615493	0.291549	100.3	123.7	124.4	105.74	111.96	118.18	124.4	108	59	75.3333	73.1667	1.33142	1.64204	1.65133	1.40363	1.65133	48.5	71.9	72.6	53.94	60.16	66.38	72.6	79.6	103	103.7	85.04	91.26	97.48	103.7	1.05664	1.36726	1.37655	1.12885	1.21142	1.29398	1.37655	484.541	193.629
5		47.5	39.5	13.6	114	56	75.3333	0.630531	0.524336	0.180531	130.1	146.1	155.8	132.43	140.22	148.01	155.8	115	61	79	77.1667	1.64684	1.84937	1.97215	1.67633	1.97215	82.6	98.6	108.3	84.93	92.72	100.51	108.3	116.5	132.5	142.2	118.83	126.62	134.41	142.2	1.47468	1.67722	1.8	1.50418	1.60278	1.70139	1.8	956.618	273.895
6		68.7	53.1	18.8	115	72	86.3333	0.795753	0.615058	0.217761	173.7	196.3	218.8	204.17	216.18	228.19	240.2	122	70	87.3333	86.8333	1.98893	2.24771	2.50534	2.33782	2.75038	105	127.6	150.1	135.47	147.48	159.49	171.5	154.9	177.5	200	185.37	197.38	209.39	221.4	1.77366	2.03244	2.29008	2.12256	2.26008	2.3976	2.53511	923.936	252.838
7		44.6	32.4	21.1	126	73	90.6667	0.491912	0.357353	0.232721	142.3	163.6	186.8	163.37	172.98	182.59	192.2	127	77	93.6667	92.1667	1.51922	1.74662	1.99431	1.74416	2.05196	97.7	119	142.2	118.77	128.38	137.99	147.6	121.2	142.5	165.7	142.27	151.88	161.49	171.1	1.29395	1.52135	1.76904	1.5189	1.62149	1.72409	1.82669	674.408	319.058
8		55.4	39.1	14	106	68	80.6667	0.686777	0.484711	0.173554	149.8	170.5	187.5	183.43	194.22	205.01	215.8	105	66	79	79.8333	1.8962	2.15823	2.37342	2.3219	2.73165	94.4	115.1	132.1	128.03	138.82	149.61	160.4	135.8	156.5	173.5	169.43	180.22	191.01	201.8	1.71899	1.98101	2.1962	2.14468	2.28127	2.41785	2.55443	1070	270.397
9		45	39.1	19.7	114	71	85.3333	0.527344	0.458203	0.230859	153.8	174.1	189.5	167.025	176.85	186.675	196.5	121	62	81.6667	83.5	1.88327	2.13184	2.32041	2.0452	2.40612	108.8	129.1	144.5	122.025	131.85	141.675	151.5	134.1	154.4	169.8	147.325	157.15	166.975	176.8	1.64204	1.89061	2.07918	1.80398	1.92429	2.04459	2.1649	780.711	341.778
11		32.5	23.9	14.4	111	61	77.6667	0.418455	0.307725	0.185408	97	117.7	121.8	103.53	109.62	115.71	121.8	114	61	78.6667	78.1667	1.23305	1.49619	1.54831	1.31606	1.54831	64.5	85.2	89.3	71.03	77.12	83.21	89.3	82.6	103.3	107.4	89.13	95.22	101.31	107.4	1.05	1.31314	1.36525	1.13301	1.21042	1.28784	1.36525	673.611	298.462
12		54.6	49.6	17.8	133	69	90.3333	0.604428	0.549077	0.197048	165.9	182	196.5	183.855	194.67	205.485	216.3	136	71	92.6667	91.5	1.79029	1.96403	2.1205	1.98405	2.33417	111.3	127.4	141.9	129.255	140.07	150.885	161.7	148.1	164.2	178.7	166.055	176.87	187.685	198.5	1.5982	1.77194	1.92842	1.79196	1.90867	2.02538	2.14209	932.022	303.846
13		54.9	40.1	27.1	108	56	73.3333	0.748636	0.546818	0.369545	202.2	227.5	233.2	221.085	234.09	247.095	260.1	115	53	73.6667	73.5	2.7448	3.08824	3.16561	3.00115	3.53077	147.3	172.6	178.3	166.185	179.19	192.195	205.2	175.1	200.4	206.1	193.985	206.99	219.995	233	2.37692	2.72036	2.79774	2.63328	2.80982	2.98636	3.1629	746.125	368.306
16		66	47.1	33.3	107	64	78.3333	0.842553	0.601277	0.425106	158.1	179.6	191.3	198.645	210.33	222.015	233.7	115	63	80.3333	79.3333	1.96805	2.23568	2.38133	2.47276	2.90913	92.1	113.6	125.3	132.645	144.33	156.015	167.7	124.8	146.3	158	165.345	177.03	188.715	200.4	1.55353	1.82116	1.9668	2.05824	2.20369	2.34915	2.49461	474.775	239.545
17		52.9	41.5	24.7	136	67	90	0.587778	0.461111	0.274444	215.7	229.5	229.5	195.075	206.55	218.025	229.5	137	67	90.3333	90.1667	2.38782	2.54059	2.54059	2.1595	2.54059	162.8	176.6	176.6	142.175	153.65	165.125	176.6	191	204.8	204.8	170.375	181.85	193.325	204.8	2.11439	2.26716	2.26716	1.88607	2.0131	2.14013	2.26716	873.279	407.75
18		51.8	37.3	19.1	136	75	95.3333	0.543357	0.391259	0.20035	175.9	198.5	236.2	218.365	231.21	244.055	256.9	135	76	95.6667	95.5	1.83868	2.07491	2.46899	2.28256	2.68537	124.1	146.7	184.4	166.565	179.41	192.255	205.1	156.8	179.4	217.1	199.265	212.11	224.955	237.8	1.63902	1.87526	2.26934	2.08291	2.21718	2.35145	2.48571	920.942	339.575
19		33.8	26.7	10.7	111	55	73.6667	0.458824	0.362443	0.145249	93.9	112.3	120	119.68	126.72	133.76	140.8	112	54	73.3333	73.5	1.28045	1.53136	1.63636	1.632	1.92	60.1	78.5	86.2	85.88	92.92	99.96	107	83.2	101.6	109.3	108.98	116.02	123.06	130.1	1.13455	1.38545	1.49045	1.48609	1.58209	1.67809	1.77409	877.57	277.811
20		40.4	34.6	13.7	136	75	95.3333	0.423776	0.362937	0.143706	115.5	130.4	140.1	124.1	131.4	138.7	146	132	75	94	94.6667	1.22872	1.38723	1.49043	1.32021	1.55319	75.1	90	99.7	83.7	91	98.3	105.6	101.8	116.7	126.4	110.4	117.7	125	132.3	1.08298	1.24149	1.34468	1.17447	1.25213	1.32979	1.40745	843.066	285.891
21		52.1	47	14.9	108	57	74	0.704054	0.635135	0.201351	143.6	165.8	177.5	153.51	162.54	171.57	180.6	107	60	75.6667	74.8333	1.8978	2.19119	2.34581	2.02877	2.38678	91.5	113.7	125.4	101.41	110.44	119.47	128.5	128.7	150.9	162.6	138.61	147.64	156.67	165.7	1.70088	1.99427	2.1489	1.83185	1.95119	2.07053	2.18987	963.758	275.624
22		71.7	50.4	24.2	127	63	84.3333	0.850198	0.597628	0.286957	216.5	224.7	229.8	195.33	206.82	218.31	229.8	121	62	81.6667	83	2.65102	2.75143	2.81388	2.3918	2.81388	144.8	153	158.1	123.63	135.12	146.61	158.1	192.3	200.5	205.6	171.13	182.62	194.11	205.6	2.35469	2.4551	2.51755	2.09547	2.23616	2.37686	2.51755	894.628	301.953
	Mean	50.9471	40.2176	18.8059	119.176	64.5294	82.7451	0.620163	0.489687	0.229185	150.329	169.741	181.459	164.325	173.991	183.657	193.324	120.824	65	83.6078	83.1765	1.80261	2.03769	2.17437	1.97106	2.3189	99.3824	118.794	130.512	113.378	123.044	132.71	142.376	131.524	150.935	162.653	145.519	155.185	164.851	174.518	1.57587	1.81095	1.94762	1.74432	1.86026	1.97621	2.09215	829.96	296.261
	Std dev	10.9943	7.9868	6.00931	11.7592	7.39187	7.93334	0.142638	0.106202	0.07899	38.7005	37.6777	40.6145	39.5711	41.8988	44.2265	46.5542	10.6492	7.15891	7.70393	7.73194	0.466949	0.463712	0.477269	0.477909	0.562246	31.6588	30.6371	33.6821	32.4957	34.7635	37.0388	39.3202	35.1766	34.0282	37.2844	36.0297	38.3393	40.651	42.9644	0.419806	0.413913	0.431611	0.429654	0.457527	0.485427	0.513351	170.846	49.978
[truncated: 92 more columns]

## Sheet: Sheet1
BZ	RF		BZ	RF
16.9	48.6		11.9	42.4
17.7	53.8		20.7	51.8
14	36.7		13.6	47.5
19.8	69.9		18.8	68.7
14.2	42.5		21.1	44.6
15.3	52		14	55.4
16.4	45.6		19.7	45
14	38.5		14.4	32.5
14.7	48.9		17.8	54.6
18.3	63.1		27.1	54.9
31.1	59.4		33.3	66
21.6	48.3		24.7	52.9
14.3	47.9		19.1	51.8
20.4	35.5		10.7	33.8
11.3	34.3		13.7	40.4
14.2	48.5		14.9	52.1
18.2	66.6		24.2	71.7
													BZ pre A	BZ preB
		BZ preB	BZ post B										16.9	11.9
		11.9	12.4										17.7	20.7
		20.7	18.8										14	13.6
		13.6	13.7										19.8	18.8
		18.8	25.9										14.2	21.1
		21.1	15.7										15.3	14
		14	13.5										16.4	19.7
		19.7	17.1										14	14.4
		14.4	13.9										14.7	17.8
		17.8	20.6										18.3	27.1
		27.1	22.9										31.1	33.3
		33.3	34.2										21.6	24.7
		24.7	19.7										14.3	19.1
		19.1	18.2										20.4	10.7
		10.7	19.5										11.3	13.7
		13.7	14.7										14.2	14.9
		14.9	12.8										18.2	24.2
		24.2	27.1
		0.950218
		Norm PreB	Norm Post B
		30.5	28.8
		31.1	29.8
		33.9	28
		49.9	38
		23.5	26
		41.4	36.5
		25.3	27.3
		18.1	20.9
		36.8	37.4
		27.8	41
		32.7	38.1
		28.2	31.1
		32.7	33.8
		23.1	22.8
		26.7	24.9
		37.2	35.2
		47.5	38.3

## Sheet: PREBPOSTB
Treatment B (Pre)		MB	Min base	BZ	SP	DP	MAP	MB CVC	Min cvc	BZ CVC	Peak 5	Peak 10	Peak 15	0.85Peak	0.9pk	0.95pk	Peak	SP	DP	MAP	MF%RF5S	MF%RF10S	MF%RF15S	MF%RF85%	MF%RF90%	MF%RF95%	MF%RF	MF%BZ5S	MF%BZ10S	MF%BZ15S	MF%RF85%	MF%RF90%	MF%RF95%	MF%BZ	PCVC5	PCVC10	PCVC15	Peak CVC	P max 5	Pmax 10	Pmax15	Pmax0.85	Pmax0.9	Pmax0.95	PORH max	PMCVC5	PMCVC10	PMCVC15	PMC0.85
2		42.4	38.6	11.9	131	62	85	0.498824	0.454118	0.14	121.3	143.3	146.1	124.185	131.49	138.795	146.1	132	68	89.3333	286.085	337.972	344.575	292.889	310.118	327.347	344.575	1019.33	1204.2	1227.73	1043.57	1104.96	1166.34	1227.73	1.35784	1.6041	1.63545	1.63545	78.9	100.9	103.7	81.785	89.09	96.395	103.7	0.859012	1.10528	1.13662	0.915504
3		51.8	43.7	20.7	107	53	71	0.729577	0.615493	0.291549	100.3	123.7	124.4	105.74	111.96	118.18	124.4	108	59	75.3333	193.629	238.803	240.154	204.131	216.139	228.147	240.154	484.541	597.585	600.966	510.821	540.87	570.918	600.966	1.33142	1.64204	1.65133	1.65133	48.5	71.9	72.6	53.94	60.16	66.38	72.6	0.601838	0.912458	0.92175	0.716018
5		47.5	39.5	13.6	114	56	75.3333	0.630531	0.524336	0.180531	130.1	146.1	155.8	132.43	140.22	148.01	155.8	115	61	79	273.895	307.579	328	278.8	295.2	311.6	328	956.618	1074.26	1145.59	973.75	1031.03	1088.31	1145.59	1.64684	1.84937	1.97215	1.97215	82.6	98.6	108.3	84.93	92.72	100.51	108.3	1.0163	1.21884	1.34162	1.07506
6		68.7	53.1	18.8	115	72	86.3333	0.795753	0.615058	0.217761	173.7	196.3	218.8	204.17	216.18	228.19	240.2	122	70	87.3333	252.838	285.735	318.486	297.191	314.672	332.154	349.636	923.936	1044.15	1163.83	1086.01	1149.89	1213.78	1277.66	1.98893	2.24771	2.50534	2.75038	105	127.6	150.1	135.47	147.48	159.49	171.5	1.19318	1.45196	1.70959	1.55118
7		44.6	32.4	21.1	126	73	90.6667	0.491912	0.357353	0.232721	142.3	163.6	186.8	163.37	172.98	182.59	192.2	127	77	93.6667	319.058	366.816	418.834	366.3	387.848	409.395	430.942	674.408	775.355	885.308	774.265	819.81	865.355	910.9	1.51922	1.74662	1.99431	2.05196	97.7	119	142.2	118.77	128.38	137.99	147.6	1.02731	1.25471	1.50239	1.26801
8		55.4	39.1	14	106	68	80.6667	0.686777	0.484711	0.173554	149.8	170.5	187.5	183.43	194.22	205.01	215.8	105	66	79	270.397	307.762	338.448	331.101	350.578	370.054	389.531	1070	1217.86	1339.29	1310.21	1387.29	1464.36	1541.43	1.8962	2.15823	2.37342	2.73165	94.4	115.1	132.1	128.03	138.82	149.61	160.4	1.20943	1.47145	1.68664	1.62063
9		45	39.1	19.7	114	71	85.3333	0.527344	0.458203	0.230859	153.8	174.1	189.5	167.025	176.85	186.675	196.5	121	62	81.6667	341.778	386.889	421.111	371.167	393	414.833	436.667	780.711	883.756	961.929	847.843	897.716	947.589	997.462	1.88327	2.13184	2.32041	2.40612	108.8	129.1	144.5	122.025	131.85	141.675	151.5	1.35592	1.60449	1.79306	1.49418
11		32.5	23.9	14.4	111	61	77.6667	0.418455	0.307725	0.185408	97	117.7	121.8	103.53	109.62	115.71	121.8	114	61	78.6667	298.462	362.154	374.769	318.554	337.292	356.031	374.769	673.611	817.361	845.833	718.958	761.25	803.542	845.833	1.23305	1.49619	1.54831	1.54831	64.5	85.2	89.3	71.03	77.12	83.21	89.3	0.814596	1.07773	1.12985	0.902924
12		54.6	49.6	17.8	133	69	90.3333	0.604428	0.549077	0.197048	165.9	182	196.5	183.855	194.67	205.485	216.3	136	71	92.6667	303.846	333.333	359.89	336.731	356.538	376.346	396.154	932.022	1022.47	1103.93	1032.89	1093.65	1154.41	1215.17	1.79029	1.96403	2.1205	2.33417	111.3	127.4	141.9	129.255	140.07	150.885	161.7	1.18586	1.3596	1.51608	1.39484
13		54.9	40.1	27.1	108	56	73.3333	0.748636	0.546818	0.369545	202.2	227.5	233.2	221.085	234.09	247.095	260.1	115	53	73.6667	368.306	414.39	424.772	402.705	426.393	450.082	473.77	746.125	839.483	860.517	815.812	863.801	911.79	959.779	2.7448	3.08824	3.16561	3.53077	147.3	172.6	178.3	166.185	179.19	192.195	205.2	1.99616	2.3396	2.41697	2.2559
16		66	47.1	33.3	107	64	78.3333	0.842553	0.601277	0.425106	158.1	179.6	191.3	198.645	210.33	222.015	233.7	115	63	80.3333	239.545	272.121	289.848	300.977	318.682	336.386	354.091	474.775	539.339	574.474	596.532	631.622	666.712	701.802	1.96805	2.23568	2.38133	2.90913	92.1	113.6	125.3	132.645	144.33	156.015	167.7	1.1255	1.39313	1.53877	1.65118
17		52.9	41.5	24.7	136	67	90	0.587778	0.461111	0.274444	215.7	229.5	229.5	195.075	206.55	218.025	229.5	137	67	90.3333	407.75	433.837	433.837	368.762	390.454	412.146	433.837	873.279	929.15	929.15	789.777	836.235	882.692	929.15	2.38782	2.54059	2.54059	2.54059	162.8	176.6	176.6	142.175	153.65	165.125	176.6	1.80005	1.95281	1.95281	1.57389
18		51.8	37.3	19.1	136	75	95.3333	0.543357	0.391259	0.20035	175.9	198.5	236.2	218.365	231.21	244.055	256.9	135	76	95.6667	339.575	383.205	455.985	421.554	446.351	471.149	495.946	920.942	1039.27	1236.65	1143.27	1210.52	1277.77	1345.03	1.83868	2.07491	2.46899	2.68537	124.1	146.7	184.4	166.565	179.41	192.255	205.1	1.29532	1.53156	1.92563	1.7411
19		33.8	26.7	10.7	111	55	73.6667	0.458824	0.362443	0.145249	93.9	112.3	120	119.68	126.72	133.76	140.8	112	54	73.3333	277.811	332.249	355.03	354.083	374.911	395.74	416.568	877.57	1049.53	1121.5	1118.5	1184.3	1250.09	1315.89	1.28045	1.53136	1.63636	1.92	60.1	78.5	86.2	85.88	92.92	99.96	107	0.821631	1.07254	1.17754	1.17109
20		40.4	34.6	13.7	136	75	95.3333	0.423776	0.362937	0.143706	115.5	130.4	140.1	124.1	131.4	138.7	146	132	75	94	285.891	322.772	346.782	307.178	325.248	343.317	361.386	843.066	951.825	1022.63	905.839	959.124	1012.41	1065.69	1.22872	1.38723	1.49043	1.55319	75.1	90	99.7	83.7	91	98.3	105.6	0.804947	0.963458	1.06665	0.890426
21		52.1	47	14.9	108	57	74	0.704054	0.635135	0.201351	143.6	165.8	177.5	153.51	162.54	171.57	180.6	107	60	75.6667	275.624	318.234	340.691	294.645	311.977	329.309	346.641	963.758	1112.75	1191.28	1030.27	1090.87	1151.48	1212.08	1.8978	2.19119	2.34581	2.38678	91.5	113.7	125.4	101.41	110.44	119.47	128.5	1.19374	1.48714	1.64176	1.34022
22		71.7	50.4	24.2	127	63	84.3333	0.850198	0.597628	0.286957	216.5	224.7	229.8	195.33	206.82	218.31	229.8	121	62	81.6667	301.953	313.389	320.502	272.427	288.452	304.477	320.502	894.628	928.512	949.587	807.149	854.628	902.107	949.587	2.65102	2.75143	2.81388	2.81388	144.8	153	158.1	123.63	135.12	146.61	158.1	1.80082	1.90123	1.96368	1.51384
	Mean	50.9471	40.2176	18.8059	119.176	64.5294	82.7451	0.620163	0.489687	0.229185	150.329	169.741	181.459	164.325	173.991	183.657	193.324	120.824	65	83.6078	296.261	336.308	359.513	324.659	343.756	362.854	381.951	829.96	942.757	1009.42	912.087	965.739	1019.39	1073.04	1.80261	2.03769	2.17437	2.3189	99.3824	118.794	130.512	113.378	123.044	132.71	142.376	1.18245	1.41753	1.5542	1.35741
	Std dev	10.9943	7.9868	6.00931	11.7592	7.39187	7.93334	0.142638	0.106202	0.07899	38.7005	37.6777	40.6145	39.5711	41.8988	44.2265	46.5542	10.6492	7.15891	7.70393	49.978	50.5306	56.5337	53.2103	56.3403	59.4703	62.6004	170.846	188.386	214.746	207.779	220.001	232.223	244.445	0.466949	0.463712	0.477269	0.562246	31.6588	30.6371	33.6821	32.4957	34.7635	37.0388	39.3202	0.385227	0.378385	0.395197	0.386742
Post B		MB	Min base	BZ	SP	DP	MAP	MB CVC	Min cvc	BZ CVC	Peak 5	Peak 10	Peak 15	0.85Peak	0.9pk	0.95pk	Peak	SP	DP	MAP	#VALUE!	#VALUE!	#VALUE!	#VALUE!	#VALUE!	#VALUE!	#VALUE!	#VALUE!	#VALUE!	#VALUE!	#VALUE!	#VALUE!	#VALUE!	#VALUE!	PCVC5	PCVC10	PCVC15	Peak CVC	P max 5	Pmax 10	Pmax15	#VALUE!	#VALUE!	#VALUE!	PORH max	PMCVC5	PMCVC10	PMCVC15	#VALUE!
2		41.2	29.9	12.4	131	74	93	0.443011	0.321505	0.133333	121.5	129.4	132.2	112.455	119.07	125.685	132.3	127	71	89.6667	294.903	314.078	320.874	272.949	289.005	305.061	321.117	979.839	1043.55	1066.13	906.895	960.242	1013.59	1066.94	1.35502	1.44312	1.47435	1.47546	80.3	88.2	91	71.255	77.87	84.485	91.1	0.912008	1.00011	1.03134	0.794665
3		48.6	40.7	18.8	113	56	75	0.648	0.542667	0.250667	78.4	106.6	115.3	113.135	119.79	126.445	133.1	111	57	75	161.317	219.342	237.243	232.788	246.481	260.175	273.868	417.021	567.021	613.298	601.782	637.181	672.58	707.979	1.04533	1.42133	1.53733	1.77467	29.8	58	66.7	64.535	71.19	77.845	84.5	0.397333	0.773333	0.889333	0.860467
5		41.7	36	13.7	115	58	77	0.541558	0.467532	0.177922	115.6	135	140.1	125.205	132.57	139.935	147.3	113	62	79	277.218	323.741	335.971	300.252	317.914	335.576	353.237	843.796	985.401	1022.63	913.905	967.664	1021.42	1075.18	1.46329	1.70886	1.77342	1.86456	73.9	93.3	98.4	83.505	90.87	98.235	105.6	0.921733	1.1673	1.23186	1.05703
6		63.9	55.8	25.9	117	75	89	0.717978	0.626966	0.291011	180.7	207.2	234.9	208.93	221.22	233.51	245.8	126	67	86.6667	282.786	324.257	367.606	326.964	346.197	365.43	384.664	697.683	800	906.95	806.68	854.131	901.583	949.035	2.085	2.39077	2.71038	2.83615	116.8	143.3	171	145.03	157.32	169.61	181.9	1.36702	1.67279	1.99241	1.67342
7		41.7	29.2	15.7	121	77	91.6667	0.454909	0.318545	0.171273	123.4	144.9	156.9	133.535	141.39	149.245	157.1	126	78	94	295.923	347.482	376.259	320.228	339.065	357.902	376.739	785.987	922.93	999.363	850.541	900.573	950.605	1000.64	1.31277	1.54149	1.66915	1.67128	81.7	103.2	115.2	91.835	99.69	107.545	115.4	0.857857	1.08658	1.21424	0.976968
8		50	38.8	13.5	109	77	87.6667	0.570342	0.442586	0.153992	150.4	178.1	192	189.55	200.7	211.85	223	107	72	83.6667	300.8	356.2	384	379.1	401.4	423.7	446	1114.07	1319.26	1422.22	1404.07	1486.67	1569.26	1651.85	1.79761	2.12869	2.29482	2.66534	100.4	128.1	142	139.55	150.7	161.85	173	1.22727	1.55834	1.72448	1.66793
9		44.4	37.5	17.1	121	63	82.3333	0.539271	0.455466	0.207692	118.7	153.9	175.7	154.87	163.98	173.09	182.2	121	63	82.3333	267.342	346.622	395.721	348.806	369.324	389.842	410.36	694.152	900	1027.49	905.673	958.947	1012.22	1065.5	1.4417	1.86923	2.13401	2.21296	74.3	109.5	131.3	110.47	119.58	128.69	137.8	0.902429	1.32996	1.59474	1.34174
11		34.8	25.2	13.9	115	64	81	0.42963	0.311111	0.171605	87.8	114.1	114.2	97.07	102.78	108.49	114.2	108	56	73.3333	252.299	327.874	328.161	278.937	295.345	311.753	328.161	631.655	820.863	821.583	698.345	739.424	780.504	821.583	1.19727	1.55591	1.55727	1.55727	53	79.3	79.4	62.27	67.98	73.69	79.4	0.767643	1.12628	1.12764	0.849136
12		58	50.9	20.6	132	72	92	0.630435	0.553261	0.223913	159.7	173.3	193.7	174.42	184.68	194.94	205.2	129	76	93.6667	275.345	298.793	333.966	300.724	318.414	336.103	353.793	775.243	841.262	940.291	846.699	896.505	946.311	996.117	1.70498	1.85018	2.06797	2.19075	101.7	115.3	135.7	116.42	126.68	136.94	147.2	1.07455	1.21974	1.43754	1.24292
13		63.9	46.9	22.9	113	59	77	0.82987	0.609091	0.297403	219.1	237.2	256.9	235.11	248.94	262.77	276.6	112	58	76	342.879	371.205	402.034	367.934	389.577	411.221	432.864	956.769	1035.81	1121.83	1026.68	1087.07	1147.47	1207.86	2.88289	3.12105	3.38026	3.63947	155.2	173.3	193	171.21	185.04	198.87	212.7	2.05302	2.29118	2.55039	2.25276
16		72.3	53.1	34.2	112	59	76.6667	0.943043	0.692609	0.446087	200.6	257	266.5	266.135	281.79	297.445	313.1	112	59	76.6667	277.455	355.463	368.603	368.098	389.751	411.404	433.057	586.55	751.462	779.24	778.173	823.947	869.722	915.497	2.61652	3.35217	3.47609	4.08391	128.3	184.7	194.2	193.835	209.49	225.145	240.8	1.67348	2.40913	2.53304	2.52828
17		50.8	36.4	19.7	132	67	88.6667	0.572932	0.410526	0.22218	183.5	207.8	238.9	206.465	218.61	230.755	242.9	135	68	90.3333	361.22	409.055	470.276	406.427	430.335	454.242	478.15	931.472	1054.82	1212.69	1048.05	1109.7	1171.35	1232.99	2.03137	2.30037	2.64465	2.68893	132.7	157	188.1	155.665	167.81	179.955	192.1	1.45843	1.72744	2.07172	1.72323
18		52	35.7	18.2	138	80	99.3333	0.52349	0.359396	0.183221	173.7	206.2	235.5	202.045	213.93	225.815	237.7	138	72	94	334.038	396.538	452.885	388.548	411.404	434.26	457.115	954.396	1132.97	1293.96	1110.14	1175.44	1240.74	1306.04	1.84787	2.19362	2.50532	2.52872	121.7	154.2	183.5	150.045	161.93	173.815	185.7	1.32438	1.67013	1.98183	1.59622
19		42.3	37.1	19.5	113	59	77	0.549351	0.481818	0.253247	108.5	117	128.5	129.455	137.07	144.685	152.3	112	58	76	256.501	276.596	303.783	306.04	324.043	342.045	360.047	556.41	600	658.974	663.872	702.923	741.974	781.026	1.42763	1.53947	1.69079	2.00395	66.2	74.7	86.2	87.155	94.77	102.385	110	0.878281	0.990123	1.14144	1.14678
20		39.6	34.4	14.7	133	68	89.6667	0.441636	0.383643	0.163941	119.7	135.3	147.5	128.52	136.08	143.64	151.2	123	76	91.6667	302.273	341.667	372.475	324.545	343.636	362.727	381.818	814.286	920.408	1003.4	874.286	925.714	977.143	1028.57	1.30582	1.476	1.60909	1.64945	80.1	95.7	107.9	88.92	96.48	104.04	111.6	0.864182	1.03436	1.16746	0.970036
21		48	43	12.8	107	63	77.6667	0.618026	0.553648	0.164807	144.8	161.5	180.6	158.27	167.58	176.89	186.2	110	62	78	301.667	336.458	376.25	329.729	349.125	368.521	387.917	1131.25	1261.72	1410.94	1236.48	1309.22	1381.95	1454.69	1.85641	2.07051	2.31538	2.38718	96.8	113.5	132.6	110.27	119.58	128.89	138.2	1.23838	1.45249	1.69736	1.41372
22		65.4	51.4	27.1	126	62	83.3333	0.7848	0.6168	0.3252	216.8	244.7	244.7	207.995	220.23	232.465	244.7	128	67	87.3333	331.498	374.159	374.159	318.035	336.743	355.451	374.159	800	902.952	902.952	767.509	812.657	857.804	902.952	2.48244	2.80191	2.80191	2.80191	151.4	179.3	179.3	142.595	154.83	167.065	179.3	1.69764	2.01711	2.01711	1.63277
	Mean	50.5059	40.1176	18.8647	120.471	66.6471	84.5882	0.602252	0.479245	0.225735	147.229	171.129	185.535	167.245	177.083	186.921	196.759	119.882	66	83.9608	289.145	336.443	364.721	327.653	346.927	366.201	385.474	804.152	932.966	1012	908.222	961.647	1015.07	1068.5	1.75611	2.04498	2.21425	2.35482	96.7235	120.624	135.029	116.739	126.577	136.415	146.253	1.15386	1.44273	1.612	1.39577
	Std dev	10.7127	8.8723	5.92916	9.6703	7.76966	7.3291	0.145558	0.119221	0.0793611	43.1083	47.9812	52.2074	48.7345	51.6012	54.468	57.3347	9.87346	7.27152	7.42919	44.8498	44.8018	54.2414	45.2331	47.8939	50.5547	53.2154	195.357	202.536	232.498	206.302	218.437	230.573	242.708	0.525265	0.594723	0.633779	0.725957	34.3541	38.7363	43.2345	39.3229	42.1714	45.0222	47.8749	0.411162	0.471949	0.515527	0.492344
[truncated: 83 more columns]

## Sheet: PREAPOSTB
Treatment A (Pre)		MB	Min base	BZ	SP	DP	MAP	MB CVC	Min cvc	BZCVC	Peak5	Peak10	Peak15	iPeak	PeakA	SP	DP	MAP	PCVC5	PCVC10	PCVC15	Peak CVC	PM5	PM10	PM15	PORH max	PMC5	PMC10	PMC15	PORH MCVC	TP5	TP10	TP15	iTP	TPA	Vel5	Vel10	Vel15	VELOCITY	cvcVel05	cvcVel10	cvcVel15	cvc VELO	P-inc5	P-inc10	P-inc15	P-INC	PCvc-inc5	Pcvc-inc10
2*		48.6	43.5	16.9	127	71	89.6667	0.542007	0.48513	0.188476	115.9	178.6	178.7	164.985	194.1	138	76	96.6667	1.19897	1.84759	1.84862	2.00793	67.3	130	130.1	145.5	0.656958	1.30558	1.30661	1.46592	5	10	15	8.88	8.96	13.46	13	8.67333	16.2388	0.131392	0.100429	0.150647	0.163608	138.477	267.49	267.695	299.383	121.208	240.878
3(cuff)		53.8	47.8	17.7	107	49	68.3333	0.787317	0.699512	0.259024	82.9	113.7	117.8	102.595	120.7	113	54	73.6667	1.12534	1.54344	1.5991	1.63846	29.1	59.9	64	66.9	0.338022	0.756122	0.811778	0.851144	5	10	15	7.44	19.8	5.82	5.99	4.26667	3.37879	0.0676045	0.126231	0.19026	0.0429871	54.0892	111.338	118.959	124.349	42.9334	96.0378
5		36.7	28.9	14	126	67	86.6667	0.423462	0.333462	0.161538	106	131.5	131.7	114.665	134.9	122	67	85.3333	1.24219	1.54102	1.54336	1.58086	69.3	94.8	95	98.2	0.818726	1.11755	1.1199	1.1574	5	10	15	5.72	18.12	13.86	9.48	6.33333	5.41943	0.163745	0.117885	0.176826	0.0638741	188.828	258.311	258.856	267.575	193.341	263.909
6		69.9	60.4	19.8	116	71	86	0.812791	0.702326	0.230233	164.5	197.7	215.7	186.66	219.6	113	72	85.6667	1.92023	2.30778	2.5179	2.56342	94.6	127.8	145.8	149.7	1.10744	1.49499	1.70511	1.75063	5	10	15	5.6	27.68	18.92	12.78	9.72	5.40824	0.221489	0.116979	0.175423	0.0632454	135.336	182.833	208.584	214.163	136.252	183.933
7		42.5	35.3	14.2	129	80	96.3333	0.441176	0.366436	0.147405	157.5	179.5	192.1	166.855	196.3	131	80	97	1.62371	1.85052	1.98041	2.02371	115	137	149.6	153.8	1.18253	1.40934	1.53924	1.58253	5	10	15	6.48	16.52	23	13.7	9.97333	9.30993	0.236507	0.102871	0.154335	0.0957951	270.588	322.353	352	361.882	268.041	319.45
8		52	41.8	15.3	106	72	83.3333	0.624	0.5016	0.1836	185.7	205.7	225.9	222.445	261.7	112	77	88.6667	2.09436	2.31992	2.54774	2.9515	133.7	153.7	173.9	209.7	1.47036	1.69592	1.92374	2.3275	5	10	15	13.4	24.2	26.74	15.37	11.5933	8.66529	0.294072	0.11034	0.165935	0.0961778	257.115	295.577	334.423	403.269	235.635	271.783
9		45.6	39.4	16.4	102	58	72.6667	0.627523	0.542202	0.225688	159.8	182.2	199.5	185.385	218.1	104	57	72.6667	2.19908	2.50734	2.74541	3.00138	114.2	136.6	153.9	172.5	1.57156	1.87982	2.11789	2.37385	5	10	15	11.52	17.84	22.84	13.66	10.26	9.66928	0.314312	0.137615	0.206422	0.133064	250.439	299.561	337.5	378.289	250.439	299.561
11*		38.5	31.5	14	128	63	84.6667	0.454724	0.372047	0.165354	136.6	144.9	144.9	123.165	144.9	116	66	82.6667	1.65242	1.75282	1.75282	1.75282	98.1	106.4	106.4	106.4	1.19769	1.2981	1.2981	1.2981	5	10	15	3.6	7.52	19.62	10.64	7.09333	14.1489	0.239539	0.122002	0.183003	0.172619	254.805	276.364	276.364	276.364	263.389	285.469
12		48.9	41.9	14.7	126	66	86	0.568605	0.487209	0.17093	147.2	165.8	182	162.01	190.6	127	67	87	1.69195	1.90575	2.09195	2.1908	98.3	116.9	133.1	141.7	1.12335	1.33714	1.52335	1.6222	5	10	15	9.52	27.72	19.66	11.69	8.87333	5.11183	0.22467	0.114383	0.171677	0.0585209	201.022	239.059	272.188	289.775	197.562	235.162
13		63.1	57.9	18.3	109	53.5	72	0.876389	0.804167	0.254167	155.5	178.7	200	173.485	204.1	107	58	74.3333	2.09193	2.40404	2.69058	2.74574	92.4	115.6	136.9	141	1.21554	1.52765	1.81419	1.86935	5	10	15	8.76	26.48	18.48	11.56	9.12667	5.32477	0.243108	0.132149	0.198779	0.0705948	146.434	183.201	216.957	223.455	138.699	174.312
16		59.4	51.4	31.1	109	57	74.3333	0.799103	0.69148	0.418386	225.3	245.5	270.3	231.54	272.4	104	60	74.6667	3.01741	3.28795	3.62009	3.64821	165.9	186.1	210.9	213	2.21831	2.48884	2.82099	2.84911	5	10	15	5.84	16.12	33.18	18.61	14.06	13.2134	0.443662	0.133737	0.200639	0.176744	279.293	313.3	355.051	358.586	277.6	311.455
17		48.3	35.4	21.6	134	64	87.3333	0.553053	0.405344	0.247328	205.7	207.6	213.2	181.985	214.1	127	68	87.6667	2.34639	2.36806	2.43194	2.44221	157.4	159.3	164.9	165.8	1.79333	1.81501	1.87889	1.88915	5	10	15	2.4	15.56	31.48	15.93	10.9933	10.6555	0.358667	0.113936	0.170911	0.121411	325.88	329.814	341.408	343.271	324.261	328.179
18		47.9	38.2	14.3	134	71	92	0.520652	0.415217	0.155435	169.5	208	232.6	201.025	236.5	132	65	87.3333	1.94084	2.38168	2.66336	2.70802	121.6	160.1	184.7	188.6	1.42019	1.86103	2.14271	2.18736	5	10	15	9.152	17.44	24.32	16.01	12.3133	10.8142	0.284038	0.116242	0.174015	0.125422	253.862	334.238	385.595	393.737	272.771	357.442
19		35.5	29.5	20.4	106	60	75.3333	0.471239	0.391593	0.270796	108.9	112.4	115.9	102.425	120.5	103	60	74.3333	1.46502	1.51211	1.55919	1.62108	73.4	76.9	80.4	85	0.993783	1.04087	1.08795	1.14984	5	10	15	2.92	22.36	14.68	7.69	5.36	3.80143	0.198757	0.135354	0.202976	0.0514239	206.761	216.62	226.479	239.437	210.887	220.879
20		34.3	28.7	11.3	120	76	90.6667	0.378309	0.316544	0.124632	107.2	115.6	126.6	108.715	127.9	121	76	91	1.17802	1.27033	1.39121	1.40549	72.9	81.3	92.3	93.6	0.799713	0.892021	1.0129	1.02719	5	10	15	6.72	16.4	14.58	8.13	6.15333	5.70732	0.159943	0.10972	0.16461	0.0626333	212.536	237.026	269.096	272.886	211.392	235.792
21		48.5	39.7	14.2	100	52	68	0.713235	0.583824	0.208824	140	159.4	181.3	186.235	219.1	102	52	68.6667	2.03883	2.32136	2.64029	3.19078	91.5	110.9	132.8	170.6	1.3256	1.60812	1.92706	2.47754	5	10	15	15.76	21.16	18.3	11.09	8.85333	8.06238	0.26512	0.145007	0.217664	0.117086	188.66	228.66	273.814	351.753	185.857	225.469
22		66.6	54	18.2	107	58	74.3333	0.895964	0.726457	0.244843	198.8	223.4	253.4	224.91	264.6	115	58	77	2.58182	2.9013	3.29091	3.43636	132.2	156.8	186.8	198	1.68585	2.00533	2.39494	2.5404	5	10	15	10.48	23.08	26.44	15.68	12.4533	8.57886	0.337171	0.127891	0.192314	0.110069	198.498	235.435	280.48	297.297	188.161	223.819
Post B		MB	Min base	BZ	SP	DP	MAP	MB CVC	Min cvc	BZCVC	Peak5	Peak10	Peak15	iPeak	PeakA	SP	DP	MAP	PCVC5	PCVC10	PCVC15	Peak CVC	PM5	PM10	PM15	PORH max	PMC5	PMC10	PMC15	PORH MCVC	TP5	TP10	TP15	iTP	TPA	Vel5	Vel10	Vel15	VELOCITY	cvcVel05	cvcVel10	cvcVel15	cvc VELO	P-inc5	P-inc10	P-inc15	P-INC	PCvc-inc5	Pcvc-inc10
2		41.2	29.9	12.4	131	74	93	0.443011	0.321505	0.133333	121.5	129.4	132.2	112.455	132.3	127	71	89.6667	1.35502	1.44312	1.47435	1.47546	80.3	88.2	91	91.1	0.912008	1.00011	1.03134	1.03245	5	10	15	3.44	15.12	16.06	8.82	6.06667	6.02513	0.182402	0.100011	0.0687559	0.068284	194.903	214.078	220.874	221.117	205.866	225.753
3		48.6	40.7	18.8	113	56	75	0.648	0.542667	0.250667	78.4	106.6	115.3	113.135	133.1	111	57	75	1.04533	1.42133	1.53733	1.77467	29.8	58	66.7	84.5	0.397333	0.773333	0.889333	1.12667	5	10	15	12.56	23.84	5.96	5.8	4.44667	3.54446	0.0794667	0.0773333	0.0592889	0.0472595	61.3169	119.342	137.243	173.868	61.3169	119.342
5		41.7	36	13.7	115	58	77	0.541558	0.467532	0.177922	115.6	135	140.1	125.205	147.3	113	62	79	1.46329	1.70886	1.77342	1.86456	73.9	93.3	98.4	105.6	0.921733	1.1673	1.23186	1.323	5	10	15	6.64	23.48	14.78	9.33	6.56	4.49744	0.184347	0.11673	0.082124	0.0563458	177.218	223.741	235.971	253.237	170.2	215.545
6		63.9	55.8	25.9	117	75	89	0.717978	0.626966	0.291011	180.7	207.2	234.9	208.93	245.8	126	67	86.6667	2.085	2.39077	2.71038	2.83615	116.8	143.3	171	181.9	1.36702	1.67279	1.99241	2.11818	5	10	15	10.12	17.8	23.36	14.33	11.4	10.2191	0.273404	0.167279	0.132827	0.118999	182.786	224.257	267.606	284.664	190.399	232.987
7		41.7	29.2	15.7	121	77	91.6667	0.454909	0.318545	0.171273	123.4	144.9	156.9	133.535	157.1	126	78	94	1.31277	1.54149	1.66915	1.67128	81.7	103.2	115.2	115.4	0.857857	1.08658	1.21424	1.21637	5	10	15	6.44	15.32	16.34	10.32	7.68	7.53264	0.171571	0.108658	0.0809493	0.0793974	195.923	247.482	276.259	276.739	188.578	238.857
8		50	38.8	13.5	109	77	87.6667	0.570342	0.442586	0.153992	150.4	178.1	192	189.55	223	107	72	83.6667	1.79761	2.12869	2.29482	2.66534	100.4	128.1	142	173	1.22727	1.55834	1.72448	2.095	5	10	15	14.08	20.84	20.08	12.81	9.46667	8.30134	0.245453	0.155834	0.114965	0.100528	200.8	256.2	284	346	215.181	273.229
9		44.4	37.5	17.1	121	63	82.3333	0.539271	0.455466	0.207692	118.7	153.9	175.7	154.87	182.2	121	63	82.3333	1.4417	1.86923	2.13401	2.21296	74.3	109.5	131.3	137.8	0.902429	1.32996	1.59474	1.67368	5	10	15	10.44	17.96	14.86	10.95	8.75333	7.67261	0.180486	0.132996	0.106316	0.0931895	167.342	246.622	295.721	310.36	167.342	246.622
11		34.8	25.2	13.9	115	64	81	0.42963	0.311111	0.171605	87.8	114.1	114.2	97.07	114.2	108	56	73.3333	1.19727	1.55591	1.55727	1.55727	53	79.3	79.4	79.4	0.767643	1.12628	1.12764	1.12764	5	10	15	6.32	9.4	10.6	7.93	5.29333	8.44681	0.153529	0.112628	0.0751762	0.119962	152.299	227.874	228.161	228.161	178.676	262.151
12		58	50.9	20.6	132	72	92	0.630435	0.553261	0.223913	159.7	173.3	193.7	174.42	205.2	129	76	93.6667	1.70498	1.85018	2.06797	2.19075	101.7	115.3	135.7	147.2	1.07455	1.21974	1.43754	1.56031	5	10	15	9.76	26.72	20.34	11.53	9.04667	5.50898	0.214909	0.121974	0.0958358	0.0583949	175.345	198.793	233.966	253.793	170.445	193.477
13		63.9	46.9	22.9	113	59	77	0.82987	0.609091	0.297403	219.1	237.2	256.9	235.11	276.6	112	58	76	2.88289	3.12105	3.38026	3.63947	155.2	173.3	193	212.7	2.05302	2.29118	2.55039	2.8096	5	10	15	10.04	21	31.04	17.33	12.8667	10.1286	0.410605	0.229118	0.170026	0.133791	242.879	271.205	302.034	332.864	247.391	276.089
16		72.3	53.1	34.2	112	59	76.6667	0.943043	0.692609	0.446087	200.6	257	266.5	266.135	313.1	112	59	76.6667	2.61652	3.35217	3.47609	4.08391	128.3	184.7	194.2	240.8	1.67348	2.40913	2.53304	3.14087	5	10	15	15.04	21.88	25.66	18.47	12.9467	11.0055	0.334696	0.240913	0.16887	0.14355	177.455	255.463	268.603	333.057	177.455	255.463
17		50.8	36.4	19.7	132	67	88.6667	0.572932	0.410526	0.22218	183.5	207.8	238.9	206.465	242.9	135	68	90.3333	2.03137	2.30037	2.64465	2.68893	132.7	157	188.1	192.1	1.45843	1.72744	2.07172	2.116	5	10	15	10.84	15.281	26.54	15.7	12.54	12.5712	0.291687	0.172744	0.138114	0.138472	261.22	309.055	370.276	378.15	254.556	301.508
18		52	35.7	18.2	138	80	99.3333	0.52349	0.359396	0.183221	173.7	206.2	235.5	202.045	237.7	138	72	94	1.84787	2.19362	2.50532	2.52872	121.7	154.2	183.5	185.7	1.32438	1.67013	1.98183	2.00523	5	10	15	9.08	16.24	24.34	15.42	12.2333	11.4347	0.264876	0.167013	0.132122	0.123475	234.038	296.538	352.885	357.115	252.991	319.037
19		42.3	37.1	19.5	113	59	77	0.549351	0.481818	0.253247	108.5	117	128.5	129.455	152.3	112	58	76	1.42763	1.53947	1.69079	2.00395	66.2	74.7	86.2	110	0.878281	0.990123	1.14144	1.4546	5	10	15	15.36	22.88	13.24	7.47	5.74667	4.80769	0.175656	0.0990123	0.0760959	0.063575	156.501	176.596	203.783	260.047	159.876	180.235
20		39.6	34.4	14.7	133	68	89.6667	0.441636	0.383643	0.163941	119.7	135.3	147.5	128.52	151.2	123	76	91.6667	1.30582	1.476	1.60909	1.64945	80.1	95.7	107.9	111.6	0.864182	1.03436	1.16746	1.20782	5	10	15	7.52	18.08	16.02	9.57	7.19333	6.17257	0.172836	0.103436	0.0778303	0.0668041	202.273	241.667	272.475	281.818	195.678	234.212
21		48	43	12.8	107	63	77.6667	0.618026	0.553648	0.164807	144.8	161.5	180.6	158.27	186.2	110	62	78	1.85641	2.07051	2.31538	2.38718	96.8	113.5	132.6	138.2	1.23838	1.45249	1.69736	1.76915	5	10	15	9.72	26.2	19.36	11.35	8.84	5.27481	0.247677	0.145249	0.113157	0.067525	201.667	236.458	276.25	287.917	200.377	235.02
22		65.4	51.4	27.1	126	62	83.3333	0.7848	0.6168	0.3252	216.8	244.7	244.7	207.995	244.7	128	67	87.3333	2.48244	2.80191	2.80191	2.80191	151.4	179.3	179.3	179.3	1.69764	2.01711	2.01711	2.01711	5	10	15	4.24	9.68	30.28	17.93	11.9533	18.5227	0.339529	0.201711	0.134474	0.208379	231.498	274.159	274.159	274.159	216.315	257.022
[truncated: 10 more columns]
