# Supplementary material for: Reproducibility and normalization of reactive hyperemia using laser speckle contrast imaging
Source: PLoS One. 2021 Jan 7;16(1):e0244795. doi: 10.1371/journal.pone.0244795 (PMC7790538; doi:10.1371/journal.pone.0244795)
Supplement: S2 Data — Includes the analysis of the normal distribution of TMF data. (XLSX) [file pone.0244795.s002.xlsx]

## Sheet: Pk to tp
PREA	MF5	MF10	MF15	MF20	TP5	TP10	TP15	TP 20		ORC5	ORC10	ORC15	ORC20	MAP	CVC	MF5	MF10	MF15	MF20	ORC5	ORC10	ORC15	ORC20
2	115.9	178.6	178.7	178.7	5	10	10.08	10.08		23.18	17.86	17.7282	17.7282	96.6667	CVC	1.19897	1.84759	1.84862	1.84862	0.239793	0.184759	0.183395	0.183395
3	82.9	113.7	117.8	120.7	5	10	11.16	19.88		16.58	11.37	10.5556	6.07143	73.6667	CVC	1.12534	1.54344	1.5991	1.63846	0.225068	0.154344	0.143288	0.0824176
5	106	131.5	131.7	134.9	5	8.76	11.96	18.04		21.2	15.0114	11.0117	7.47783	85.3333	CVC	1.24219	1.54102	1.54336	1.58086	0.248438	0.175915	0.129043	0.0876308
6	164.5	197.7	215.7	215.7	5	8.44	13.56	13.56		32.9	23.4242	15.9071	15.9071	85.6667	CVC	1.92023	2.30778	2.5179	2.5179	0.384047	0.273434	0.185686	0.185686
7	157.5	179.5	192.1	196.3	4.84	9.8	14.28	16.4		32.5413	18.3163	13.4524	11.9695	97	CVC	1.62371	1.85052	1.98041	2.02371	0.335478	0.188828	0.138684	0.123397
8	185.7	205.7	225.9	247.8	4.88	9.68	14.56	20		38.0533	21.25	15.5151	12.39	88.6667	CVC	2.09436	2.31992	2.54774	2.79474	0.429172	0.239662	0.174982	0.139737
9	152.9	177.1	198.7	218.1	5	10	15	18.72		30.58	17.71	13.2467	11.6506	72.6667	CVC	2.10413	2.43716	2.7344	3.00138	0.420826	0.243716	0.182294	0.16033
11	136.6	151.4	151.4	151.4	5	8.24	8.24	8.24		27.32	18.3738	18.3738	18.3738	82.6667	CVC	1.65242	1.83145	1.83145	1.83145	0.330484	0.222264	0.222264	0.222264
12	147.2	165.8	182	189.2	5	10	15	18.2		29.44	16.58	12.1333	10.3956	87	CVC	1.69195	1.90575	2.09195	2.17471	0.338391	0.190575	0.139464	0.11949
13	155.5	178.7	200	203.9	4.72	9.52	15	16.88		32.9449	18.771	13.3333	12.0794	74.3333	CVC	2.09193	2.40404	2.69058	2.74305	0.443205	0.252525	0.179372	0.162503
16	225.3	245.5	270.3	272.4	5	10	15	16.08		45.06	24.55	18.02	16.9403	74.6667	CVC	3.01741	3.28795	3.62009	3.64821	0.603482	0.328795	0.241339	0.226879
17	205.7	207.6	213.2	214.1	4.32	10	12.44	15.56		47.6157	20.76	17.1383	13.7596	87.6667	CVC	2.34639	2.36806	2.43194	2.44221	0.543145	0.236806	0.195494	0.156954
18	169.5	208	232.6	236.5	4.76	10	15	17.44		35.6092	20.8	15.5067	13.5608	87.3333	CVC	1.94084	2.38168	2.66336	2.70802	0.407739	0.238168	0.177557	0.155276
19	108.9	112.4	115.9	118.5	3.2	12.32	12.88	19.12		34.0312	9.12338	8.99845	6.1977	74.3333	CVC	1.46502	1.51211	1.55919	1.59417	0.45782	0.122736	0.121055	0.0833771
20	107.2	115.6	126.6	127.9	4.88	9.76	14.56	15.44		21.9672	11.8443	8.69505	8.28368	91	CVC	1.17802	1.27033	1.39121	1.40549	0.241398	0.130157	0.0955501	0.0910294
21	140	159.4	181.3	207	4.48	9.88	15	20		31.25	16.1336	12.0867	10.35	68.6667	CVC	2.03883	2.32136	2.64029	3.01456	0.455097	0.234955	0.176019	0.150728
22	198.8	223.4	253.4	253.8	4.92	10	14.92	15.16		40.4065	22.34	16.9839	16.7414	77	CVC	2.58182	2.9013	3.29091	3.2961	0.52476	0.29013	0.22057	0.217421
															CVC
PREB	MF5	MF10	MF15	MF20	TP5	TP10	TP15	TP20		ORC5	ORC10	ORC15	ORC20	MAP	CVC	MF5	MF10	MF15	MF20	ORC5	ORC10	ORC15	ORC20
2	121.3	143.3	146.1	146.1	5	10	12.64	12.64		24.26	14.33	11.5585	11.5585	89.3333	CVC	1.35784	1.6041	1.63545	1.63545	0.271567	0.16041	0.129387	0.129387
3	100.3	123.7	124.4	124.4	4.6	9.96	11.24	11.24		21.8043	12.4197	11.0676	11.0676	75.3333	CVC	1.33142	1.64204	1.65133	1.65133	0.289438	0.164863	0.146915	0.146915
5	130.1	146.1	155.8	155.8	5	9.24	14.92	14.92		26.02	15.8117	10.4424	10.4424	79	CVC	1.64684	1.84937	1.97215	1.97215	0.329367	0.200148	0.132182	0.132182
6	173.7	196.3	218.8	240.2	5	10	14.96	19.28		34.74	19.63	14.6257	12.4585	87.3333	CVC	1.98893	2.24771	2.50534	2.75038	0.397786	0.224771	0.167469	0.142655
7	142.3	163.6	186.8	192.2	5	10	15	15.44		28.46	16.36	12.4533	12.4482	93.6667	CVC	1.51922	1.74662	1.99431	2.05196	0.303843	0.174662	0.132954	0.132899
8	149.8	170.5	187.5	213.4	4.64	10	15	19.88		32.2845	17.05	12.5	10.7344	79	CVC	1.8962	2.15823	2.37342	2.70127	0.408664	0.215823	0.158228	0.135879
9	153.8	174.1	189.5	196.5	3.52	10	14.56	16.2		43.6932	17.41	13.0151	12.1296	81.6667	CVC	1.88327	2.13184	2.32041	2.40612	0.535019	0.213184	0.159369	0.148526
11	97	117.7	121.8	121.8	5	10	11.24	11.24		19.4	11.77	10.8363	10.8363	78.6667	CVC	1.23305	1.49619	1.54831	1.54831	0.24661	0.149619	0.13775	0.13775
12	165.9	182	196.5	205.3	5	10	14.52	19.8		33.18	18.2	13.5331	10.3687	92.6667	CVC	1.79029	1.96403	2.1205	2.21547	0.358058	0.196403	0.14604	0.111892
13	202.2	227.5	233.2	255.7	4.92	10	11.96	20		41.0976	22.75	19.4983	12.785	73.6667	CVC	2.7448	3.08824	3.16561	3.47104	0.557885	0.308824	0.264683	0.173552
16	158.1	179.6	191.3	221.3	4.8	6.24	15	20		32.9375	28.7821	12.7533	11.065	80.3333	CVC	1.96805	2.23568	2.38133	2.75477	0.41001	0.358283	0.158755	0.137739
17	215.7	229.5	229.5	232.1	5	10	10	15.84		43.14	22.95	22.95	14.6528	90.3333	CVC	2.38782	2.54059	2.54059	2.56937	0.477565	0.254059	0.254059	0.162208
18	175.9	198.5	236.2	256.9	5	9.88	14.28	16.04		35.18	20.0911	16.5406	16.0162	95.6667	CVC	1.83868	2.07491	2.46899	2.68537	0.367735	0.210011	0.172898	0.167417
19	93.9	112.3	120	132.3	4.8	10	15	20		19.5625	11.23	8	6.615	73.3333	CVC	1.28045	1.53136	1.63636	1.80409	0.266761	0.153136	0.109091	0.0902045
20	115.5	130.4	140.1	146	5	10	14.88	17.36		23.1	13.04	9.41532	8.41014	94	CVC	1.22872	1.38723	1.49043	1.55319	0.245745	0.138723	0.100163	0.0894696
21	143.6	165.8	177.5	177.5	4.6	10	14.44	14.44		31.2174	16.58	12.2922	12.2922	75.6667	CVC	1.8978	2.19119	2.34581	2.34581	0.412565	0.219119	0.162453	0.162453
22	216.5	224.7	229.8	229.8	5	10	11.32	11.32		43.3	22.47	20.3004	20.3004	81.6667	CVC	2.65102	2.75143	2.81388	2.81388	0.530204	0.275143	0.248576	0.248576
															CVC
Post B	MF5	MF10	MF15	MF20	TP5	TP10	TP15	TP20		ORC5	ORC10	ORC15	ORC20	MAP	CVC	MF5	MF10	MF15	MF20	ORC5	ORC10	ORC15	ORC20
2	121.5	129.4	132.2	132.3	5	8.36	15	15.08		24.3	15.4785	8.81333	8.77321	89.6667	CVC	1.35502	1.44312	1.47435	1.47546	0.271004	0.172622	0.09829	0.0978425
3	78.4	106.6	115.3	124.6	5	9.56	15	19.8		15.68	11.1506	7.68667	6.29293	75	CVC	1.04533	1.42133	1.53733	1.66133	0.209067	0.148675	0.102489	0.0839057
5	115.1	132	140.1	146.1	5	10	14.76	19.8		23.02	13.2	9.49187	7.37879	79	CVC	1.45696	1.67089	1.77342	1.84937	0.291392	0.167089	0.12015	0.0934024
6	180.7	208.5	232.4	245.8	5	10	15	17.12		36.14	20.85	15.4933	14.3575	86.6667	CVC	2.085	2.40577	2.68154	2.83615	0.417	0.240577	0.178769	0.165663
7	123.4	144.9	156.9	157.1	4.76	9.52	15	15.08		25.9244	15.2206	10.46	10.4178	94	CVC	1.31277	1.54149	1.66915	1.67128	0.275791	0.161921	0.111277	0.110827
8	150.4	178.1	192	220.9	4.72	9.96	15	19.72		31.8644	17.8815	12.8	11.2018	83.6667	CVC	1.79761	2.12869	2.29482	2.64024	0.380849	0.213723	0.152988	0.133886
9	118.7	153.9	175.7	182.2	5	8	15	18.8		23.74	19.2375	11.7133	9.69149	82.3333	CVC	1.4417	1.86923	2.13401	2.21296	0.28834	0.233654	0.142267	0.11771
11	87.8	114.1	114.2	114.2	4.84	10	13.08	13.08		18.1405	11.41	8.73089	8.73089	73.3333	CVC	1.19727	1.55591	1.55727	1.55727	0.24737	0.155591	0.119058	0.119058
12	159.7	178.5	191.2	200.7	5	10	15	19.44		31.94	17.85	12.7467	10.3241	93.6667	CVC	1.70498	1.90569	2.04128	2.1427	0.340996	0.190569	0.136085	0.110221
13	219.1	237.2	256.9	276.1	4.96	10	14.56	19.08		44.1734	23.72	17.6442	14.4706	76	CVC	2.88289	3.12105	3.38026	3.63289	0.581229	0.312105	0.232161	0.190403
16	201.2	239.2	266.6	307.3	5	10	15	20		40.24	23.92	17.7733	15.365	76.6667	CVC	2.62435	3.12	3.47739	4.00826	0.52487	0.312	0.231826	0.200413
17	183.5	207.8	238.9	242.9	5	6.08	15	15.24		36.7	34.1776	15.9267	15.9383	90.3333	CVC	2.03137	2.30037	2.64465	2.68893	0.406273	0.37835	0.17631	0.176439
18	173.7	206.2	235.5	237.7	5	9.84	15	20		34.74	20.9553	15.7	11.885	94	CVC	1.84787	2.19362	2.50532	2.52872	0.369574	0.222929	0.167021	0.126436
19	108.5	117	128.5	138.6	5	9.6	14.52	19.8		21.7	12.1875	8.84986	7	76	CVC	1.42763	1.53947	1.69079	1.82368	0.285526	0.160362	0.116446	0.0921053
20	119.7	135.3	147.5	151.2	4.96	9.6	15	18.08		24.1331	14.0938	9.83333	8.36283	91.6667	CVC	1.30582	1.476	1.60909	1.64945	0.26327	0.15375	0.107273	0.0912309
21	144.8	161.5	180.6	186.1	4.72	10	15	16.24		30.678	16.15	12.04	11.4594	78	CVC	1.85641	2.07051	2.31538	2.3859	0.393307	0.207051	0.154359	0.146915
22	216.8	244.7	244.7	244.7	5	9.64	9.64	9.64		43.36	25.3838	25.3838	25.3838	87.3333	CVC	2.48244	2.80191	2.80191	2.80191	0.496489	0.290654	0.290654	0.290654

## Sheet: tp to pk
PREA	F5	F10	F15	F20							ORC5	ORC10	ORC15	ORC20	MAP	CVC	MF5	MF10	MF15	MF20	ORC5	ORC10	ORC15	ORC20
2	116.3	178.6	169.7	162.6		5	10	15	20		23.26	17.86	11.3133	8.13	96.6667	CVC	1.2031	1.84759	1.75552	1.68207	0.240621	0.184759	0.117034	0.0841034					0.106004	0.0716316
3	83.5	113.9	112.7	119.8		5	10	15	20		16.7	11.39	7.51333	5.99	73.6667	CVC	1.13348	1.54615	1.52986	1.62624	0.226697	0.154615	0.101991	0.0813122					0.103674	0.0798358
5	106	130.8	126.5	129.7		5	10	15	20		21.2	13.08	8.43333	6.485	85.3333	CVC	1.24219	1.53281	1.48242	1.51992	0.248438	0.153281	0.0988281	0.0759961					0.116093	0.0863025
6	164.5	196.8	209.8	203.2		5	10	15	20		32.9	19.68	13.9867	10.16	85.6667	CVC	1.92023	2.29728	2.44903	2.37198	0.384047	0.229728	0.163268	0.118599					0.17015	0.129111
7	157	179.5	191.4	178		5	10	15	20		31.4	17.95	12.76	8.9	97	CVC	1.61856	1.85052	1.9732	1.83505	0.323711	0.185052	0.131546	0.0917526					0.125212	0.0883578
8	184.5	204	223.7	245.7		5	10	15	20		36.9	20.4	14.9133	12.285	88.6667	CVC	2.08083	2.30075	2.52293	2.77105	0.416165	0.230075	0.168195	0.138553					0.159484	0.134805
9	152.9	177.1	198.7	213.3		5	10	15	20		30.58	17.71	13.2467	10.665	72.6667	CVC	2.10413	2.43716	2.7344	2.93532	0.420826	0.243716	0.182294	0.146766					0.159643	0.12289
11	136.6	147.9	144	128.8		5	10	15	20		27.32	14.79	9.6	6.44	82.6667	CVC	1.65242	1.78911	1.74194	1.55806	0.330484	0.178911	0.116129	0.0779032					0.105994	0.0715567
12	147.2	165.8	182	187.8		5	10	15	20		29.44	16.58	12.1333	9.39	87	CVC	1.69195	1.90575	2.09195	2.15862	0.338391	0.190575	0.139464	0.107931					0.138465	0.107526
13	152.6	177	201.7	194.5		5	10	15	20		30.52	17.7	13.4467	9.725	74.3333	CVC	2.05291	2.38117	2.71345	2.61659	0.410583	0.238117	0.180897	0.13083					0.202884	0.161658
16	225.3	245.5	270.3	257.9		5	10	15	20		45.06	24.55	18.02	12.895	74.6667	CVC	3.01741	3.28795	3.62009	3.45402	0.603482	0.328795	0.241339	0.172701					0.21064	0.170262
17	203.2	207.5	206	194.3		5	10	15	20		40.64	20.75	13.7333	9.715	87.6667	CVC	2.31787	2.36692	2.34981	2.21635	0.463574	0.236692	0.156654	0.110817					0.166462	0.113415
18	168	208	232.6	221.5		5	10	15	20		33.6	20.8	15.5067	11.075	87.3333	CVC	1.92366	2.38168	2.66336	2.53626	0.384733	0.238168	0.177557	0.126813					0.169374	0.122493
19	105.7	107.6	114.5	118		5	10	15	20		21.14	10.76	7.63333	5.9	74.3333	CVC	1.42197	1.44753	1.54036	1.58744	0.284395	0.144753	0.102691	0.0793722					0.107582	0.0865475
20	107.1	115.2	125.2	123.7		5	10	15	20		21.42	11.52	8.34667	6.185	91	CVC	1.17692	1.26593	1.37582	1.35934	0.235385	0.126593	0.0917216	0.067967					0.0993314	0.074572
21	140.2	158.9	181.1	206.6		5	10	15	20		28.04	15.89	12.0733	10.33	68.6667	CVC	2.04175	2.31408	2.63738	3.00874	0.40835	0.231408	0.175825	0.150437					0.160318	0.123695
22	198.7	223.4	253.4	250.8		5	10	15	20		39.74	22.34	16.8933	12.54	77	CVC	2.58052	2.9013	3.29091	3.25714	0.516104	0.29013	0.219394	0.162857					0.189863	0.126992
																CVC
PREB	MF5	MF10	MF15	MF20		5	10	15	20		ORC5	ORC10	ORC15	ORC20	MAP	CVC	MF5	MF10	MF15	MF20	ORC5	ORC10	ORC15	ORC20
2	121.3	143.3	137.5	121.2		5	10	15	20		24.26	14.33	9.16667	6.06	89.3333	CVC	1.35784	1.6041	1.53918	1.35672	0.271567	0.16041	0.102612	0.0678358
3	98.5	123.7	122.4	114.6		5	10	15	20		19.7	12.37	8.16	5.73	75.3333	CVC	1.30752	1.64204	1.62478	1.52124	0.261504	0.164204	0.108319	0.0760619
5	130	143.6	155.7	143.5		5	10	15	20		26	14.36	10.38	7.175	79	CVC	1.64557	1.81772	1.97089	1.81646	0.329114	0.181772	0.131392	0.0908228
6	173.7	196.3	218.1	234.9		5	10	15	20		34.74	19.63	14.54	11.745	87.3333	CVC	1.98893	2.24771	2.49733	2.68969	0.397786	0.224771	0.166489	0.134485
7	142.3	163.6	186.8	180.7		5	10	15	20		28.46	16.36	12.4533	9.035	93.6667	CVC	1.51922	1.74662	1.99431	1.92918	0.303843	0.174662	0.132954	0.0964591
8	148.7	169.8	187.4	212.9		5	10	15	20		29.74	16.98	12.4933	10.645	79	CVC	1.88228	2.14937	2.37215	2.69494	0.376456	0.214937	0.158143	0.134747
9	147.4	174	189.1	183.9		5	10	15	20		29.48	17.4	12.6067	9.195	81.6667	CVC	1.8049	2.13061	2.31551	2.25184	0.36098	0.213061	0.154367	0.112592
11	97	117.1	118.9	107.8		5	10	15	20		19.4	11.71	7.92667	5.39	78.6667	CVC	1.23305	1.48856	1.51144	1.37034	0.24661	0.148856	0.100763	0.0685169
12	165.2	182	193.1	204.4		5	10	15	20		33.04	18.2	12.8733	10.22	92.6667	CVC	1.78273	1.96403	2.08381	2.20576	0.356547	0.196403	0.138921	0.110288
13	201.9	224.6	228.6	255.7		5	10	15	20		40.38	22.46	15.24	12.785	73.6667	CVC	2.74072	3.04887	3.10317	3.47104	0.548145	0.304887	0.206878	0.173552
16	157.4	169.7	191.3	221.3		5	10	15	20		31.48	16.97	12.7533	11.065	80.3333	CVC	1.95934	2.11245	2.38133	2.75477	0.391867	0.211245	0.158755	0.137739
17	215.7	229	228.7	200.5		5	10	15	20		43.14	22.9	15.2467	10.025	90.3333	CVC	2.38782	2.53506	2.53173	2.21956	0.477565	0.253506	0.168782	0.110978
18	175.9	198.1	235.5	232.4		5	10	15	20		35.18	19.81	15.7	11.62	95.6667	CVC	1.83868	2.07073	2.46167	2.42927	0.367735	0.207073	0.164111	0.121463
19	93.5	112.3	120	132.3		5	10	15	20		18.7	11.23	8	6.615	73.3333	CVC	1.275	1.53136	1.63636	1.80409	0.255	0.153136	0.109091	0.0902045
20	115.5	130.4	140	139.4		5	10	15	20		23.1	13.04	9.33333	6.97	94	CVC	1.22872	1.38723	1.48936	1.48298	0.245745	0.138723	0.0992908	0.0741489
21	141.5	165.8	171.9	165.7		5	10	15	20		28.3	16.58	11.46	8.285	75.6667	CVC	1.87004	2.19119	2.27181	2.18987	0.374009	0.219119	0.151454	0.109493
22	216.2	223.5	217	174.1		5	10	15	20		43.24	22.35	14.4667	8.705	81.6667	CVC	2.64735	2.73673	2.65714	2.13184	0.529469	0.273673	0.177143	0.106592
																CVC
POSTB	MF5	MF10	MF15	MF20		5	10	15	20		ORC5	ORC10	ORC15	ORC20	MAP	CVC	MF5	MF10	MF15	MF20	ORC5	ORC10	ORC15	ORC20
2	121.5	127.6	132.3	112.9		5	10	15	20		24.3	12.76	8.82	5.645	89.6667	CVC	1.35502	1.42305	1.47546	1.25911	0.271004	0.142305	0.0983643	0.0629554
3	78.5	105	113.3	123.2		5	10	15	20		15.7	10.5	7.55333	6.16	75	CVC	1.04667	1.4	1.51067	1.64267	0.209333	0.14	0.100711	0.0821333
5	114.5	131.9	139.9	145.5		5	10	15	20		22.9	13.19	9.32667	7.275	79	CVC	1.44937	1.66962	1.77089	1.84177	0.289873	0.166962	0.118059	0.0920886
6	180.7	208.5	234.9	232.7		5	10	15	20		36.14	20.85	15.66	11.635	86.6667	CVC	2.085	2.40577	2.71038	2.685	0.417	0.240577	0.180692	0.13425
7	123.4	143.2	156.7	144.5		5	10	15	20		24.68	14.32	10.4467	7.225	94	CVC	1.31277	1.5234	1.66702	1.53723	0.262553	0.15234	0.111135	0.0768617
8	148.5	178.1	190.9	219.4		5	10	15	20		29.7	17.81	12.7267	10.97	83.6667	CVC	1.7749	2.12869	2.28167	2.62231	0.35498	0.212869	0.152112	0.131116
9	118.7	152.6	175.7	180		5	10	15	20		23.74	15.26	11.7133	9	82.3333	CVC	1.4417	1.85344	2.13401	2.18623	0.28834	0.185344	0.142267	0.109312
11	87.2	112.8	111.2	100.1		5	10	15	20		17.44	11.28	7.41333	5.005	73.3333	CVC	1.18909	1.53818	1.51636	1.365	0.237818	0.153818	0.101091	0.06825
12	159.5	179.6	192.5	195.5		5	10	15	20		31.9	17.96	12.8333	9.775	93.6667	CVC	1.70285	1.91744	2.05516	2.08719	0.340569	0.191744	0.137011	0.104359
13	218.9	237.2	251.8	274.5		5	10	15	20		43.78	23.72	16.7867	13.725	76	CVC	2.88026	3.12105	3.31316	3.61184	0.576053	0.312105	0.220877	0.180592
16	200.6	244.6	266.6	307.2		5	10	15	20		40.12	24.46	17.7733	15.36	76.6667	CVC	2.61652	3.19043	3.47739	4.00696	0.523304	0.319043	0.231826	0.200348
17	183.5	202.5	235.7	214		5	10	15	20		36.7	20.25	15.7133	10.7	90.3333	CVC	2.03137	2.2417	2.60923	2.369	0.406273	0.22417	0.173948	0.11845
18	173.7	205.1	234.7	224.1		5	10	15	20		34.74	20.51	15.6467	11.205	94	CVC	1.84787	2.18191	2.49681	2.38404	0.369574	0.218191	0.166454	0.119202
19	108.9	117.6	126.5	136.9		5	10	15	20		21.78	11.76	8.43333	6.845	76	CVC	1.43289	1.54737	1.66447	1.80132	0.286579	0.154737	0.110965	0.0900658
20	119.5	135.1	147.1	149.6		5	10	15	20		23.9	13.51	9.80667	7.48	91.6667	CVC	1.30364	1.47382	1.60473	1.632	0.260727	0.147382	0.106982	0.0816
21	143.1	161.5	179.8	173.4		5	10	15	20		28.62	16.15	11.9867	8.67	78	CVC	1.83462	2.07051	2.30513	2.22308	0.366923	0.207051	0.153675	0.111154
22	216.6	242.9	226.7	194.8		5	10	15	20		43.32	24.29	15.1133	9.74	87.3333	CVC	2.48015	2.7813	2.5958	2.23053	0.496031	0.27813	0.173053	0.111527

## Sheet: TP hist
PRE A	PRE B	POST B
10.04	12.8	15.12		12.6533
19.8	11.2	23.84		18.28
18.12	15	23.48		18.8667
27.68	19.24	17.8		21.5733
16.52	15.4	15.32		15.7467
24.2	31.92	20.84		25.6533
17.84	16.12	17.96		17.3067
7.52	11.28	9.4		9.4
27.72	27.32	26.72		27.2533
26.48	21.08	21		22.8533
16.12	27.96	21.88		21.9867
15.56	15	15.281		15.2803
17.44	16.16	16.24		16.6133
22.36	25.48	22.88		23.5733
16.4	17.36	18.08		17.28
21.16	28.96	26.2		25.44
23.08	11.28	9.68		14.68
				4.95368
